# Supplementary material for: The Perth Empathy Scale: Psychometric Properties of the Polish Version and Its Mental Health Correlates
Source: Eur J Investig Health Psychol Educ. 2023 Nov 10;13(11):2615–29. doi: 10.3390/ejihpe13110182 (PMC10670358; doi:10.3390/ejihpe13110182)
Supplement: Supplementary file 1 [file ejihpe-13-00182-s001.zip]

Archive with 1 entries (1 files):
- ejihpe-2639624-supplementary.pdf
